# Supplementary material for: Public finance of universal routine childhood immunization in India: district-level cost estimates
Source: Health Policy Plan. 2021 Sep 14;37(2):200–8. doi: 10.1093/heapol/czab114 (PMC8826633; doi:10.1093/heapol/czab114)
Supplement: czab114_Supp [file czab114_supp.zip]

Archive with 1 entries (1 files):
- Supplementary appendix.docx
